# Supplementary material for: Mitochondrial ROS Produced in Human Colon Carcinoma Associated with Cell Survival via Autophagy
Source: Cancers (Basel). 2022 Apr 8;14(8):1883. doi: 10.3390/cancers14081883 (PMC9025374; doi:10.3390/cancers14081883)
Supplement: Supplementary file 1 [file cancers-14-01883-s001.zip]

Archive with 2 entries (2 files):
- cancers-1650494-supplementary - FileS1-xml.pdf
- cancers-1650494-supplementary Figure-xml.pdf
